# Supplementary material for: GSDME–IL-18 pyroptotic axis prevents myosteatosis by expanding tissue-resident macrophages to promote muscle regeneration
Source: J Clin Invest. 2026 Feb 17;136(8):e198076. doi: 10.1172/JCI198076 (PMC13078871; doi:10.1172/JCI198076)
Supplement: Supporting data values [file jci-136-198076-s279.xlsx]

## Sheet: Fig.1B
	IS	Ro			IS	Ro			IS	Ro			IS	Ro
GSDMB	0.89	1.01		GSDMC	1.01	1.12		GSDMD	1.15	1.38		GSDME	0.79	2.12
GSDMB	1.08	0.97		GSDMC	0.94	0.89		GSDMD	0.84	1.27		GSDME	1.12	1.89
GSDMB	0.97	1.04		GSDMC	0.91	0.93		GSDMD	0.92	1.59		GSDME	0.85	1.78
GSDMB	1.1	0.89		GSDMC	1.09	1.03		GSDMD	1.04	1.32		GSDME	1.09	2.01
GSDMB	0.96	1.08		GSDMC	1.1	0.9		GSDMD	1.06	1.35		GSDME	1.15	1.69

## Sheet: Fig.1D
	Control	CTX			Control	CTX			Control	CTX			Control	CTX
Gsdmb	1.79	1.46		Gsdmc	1.03	1.48		Gsdmd	1.32	1.79		Gsdme	1.43	3.63
Gsdmb	1.13	1.25		Gsdmc	1.04	1.23		Gsdmd	1.24	1.77		Gsdme	1.27	3.42
Gsdmb	1.12	0.95		Gsdmc	1.12	1.26		Gsdmd	1.25	1.61		Gsdme	1.03	3.41
Gsdmb	1.02	1.02		Gsdmc	1.15	1.07		Gsdmd	0.66	1.33		Gsdme	0.81	3.01
Gsdmb	0.66	0.79		Gsdmc	0.87	0.83		Gsdmd	0.82	1.35		Gsdme	0.74	2.96
Gsdmb	0.58	1.34		Gsdmc	0.84	0.69		Gsdmd	0.73	1.42		Gsdme	0.76	2.63

## Sheet: Fig.1G
	WT	WT	WT	WT	WT	WT	KO	KO	KO	KO	KO	KO
D0	0.623	0.6201	0.615385	0.6201	0.6516	0.6275	0.587234	0.6	0.584071	0.5983	0.5786	0.628959
D4	0.550661	0.56	0.572072	0.568282	0.551111	0.545045	0.497797	0.491525	0.481982	0.493392	0.470339	0.490991
D7	0.568889	0.550661	0.576923	0.564444	0.502203	0.567308	0.525822	0.484018	0.534483	0.43662	0.497717	0.439655
D14	0.642857	0.625	0.645914	0.661654	0.65625	0.603113	0.523438	0.585821	0.557252	0.546875	0.473881	0.587786

## Sheet: Fig.1I
	WT	KO			WT	KO
0min	0.7907	0.8038		5min	0.8946	0.6058
0min	0.7979	0.7481		5min	0.8832	0.6238
0min	0.7912	0.7994		5min	0.8974	0.5619
0min	0.8671	0.7952		5min	0.8015	0.5548
0min	0.8764	0.9216		5min	0.7856	0.5503
0min	0.9152	0.8457		5min	0.7904	0.4903

## Sheet: Fig.1J
CSA	D4WT	D4KO	D7WT	D7KO	D14WT	D14KO
200	22.15	0	19.82	0	18.14	0
400	23.84	11.18	13.01	7.45	5.03	0
600	10.75	12.19	20.04	8.03	7.84	2.71
800	13.6	18.12	10.13	9.14	13.89	5.28
1000	10.07	20.27	8.75	10.15	13.76	9.26
1200	9.17	13.67	7.34	13.52	11.93	14.89
1400	5.77	8.34	9.05	17.95	8.95	14.75
1600	4.43	7.32	6.54	10.83	8.63	18.63
1800	0	3.63	3.27	9.08	5.02	14.82
2000	0	5.28	2.05	8.97	3.82	6.83
2200	0	0	0	2.86	3.76	5.26
2400	0	0	0	1.08	0	3.14
2600	0	0	0	0	0	2.45
2800	0	0	0	0	0	2.03

## Sheet: Fig.1L
WT	KO
2	68.1
1.2	50.7
1.8	63.2
1.6	55.4
0.92	61.2
2.13	52.6
1.13	60.3
2.15	57.5
1.06	62.8

## Sheet: Fig.3G
saturated bond			1 unsaturated bond			2 unsaturated bond			3 unsaturated bond			4 unsaturated bond
WT	KO		WT	KO		WT	KO		WT	KO		WT	KO
0.465744	0.294864		0.124832	0.213854		0.271395	0.409112		0.546311	0.781377		0.701412	0.602733
0.261076	0.363545		0.114195	0.185343		0.223092	0.345592		0.562487	0.632493		0.486633	0.354238
0.48094	0.593394		0.161891	0.162595		0.255611	0.422095		0.724613	0.712117		0.564211	1.02861
0.324172	0.461883		0.145486	0.260378		0.312944	0.302944		0.432274	0.945614		0.412188	0.788118
0.31195	0.494639		0.174606	0.217668		0.234102	0.472901		0.485744	0.506702		0.521704	0.449592
0.236773	0.627445		0.16267	0.224263		0.202644	0.388219		0.621358	0.769498		0.623118	0.721117
0.334628	0.335672		0.145247	0.225527		0.285731	0.376509		0.463519	0.691361		0.353712	0.910603
0.423352	0.283066		0.161887	0.2612		0.338129	0.324803		0.558112	1.02261		0.665603	0.556701
0.51735	0.240141		0.191578	0.154238		0.261084	0.281902		0.645279	0.607244		0.302644	0.503244
0.414323	0.407144		0.185771	0.234607		0.304419	0.451204		0.401612	0.668199		0.825201	1.03249
0.287499	0.404713		0.22121	0.200598		0.241803	0.413152		0.524208	0.815603		0.601749	0.658199
0.456022	0.575377		0.133612	0.217678		0.274188	0.376121		0.602366	0.734118		0.455221	0.422771
0.522171	0.516228		0.158125	0.224859		0.312091	0.391604		0.663518	0.543284		0.786518	0.824702
0.460846	0.469694		0.141331	0.225596		0.323184	0.446209		0.643241	0.582701		0.863109	0.967614
0.490264	0.230361		0.161475	0.203643		0.263472	0.361233		0.501117	0.848109		0.749279	0.865361
0.561253	0.523631		0.157422	0.247754		0.223514	0.485612		0.558694	0.506188		0.564792	0.602121
0.511476	0.477039		0.124335	0.171671		0.285214	0.302771		0.485221	0.632912		0.701699	0.788694
0.156882	0.472953		0.114322	0.259376		0.271902	0.472337		0.546792	0.712694		0.601241	0.721694
0.553281	0.418209		0.152549	0.201048		0.297266	0.409477		0.562118	0.668733		0.521208	0.556209
			0.186428	0.2249		0.255892	0.345071		0.621749	0.734603		0.412701	0.503701
			0.189007	0.1844		0.304001	0.422901		0.524699	0.769112		0.825612	0.449112
			0.188892	0.163283		0.241229	0.388744		0.401188	0.781742		0.665241	0.824118
			0.140518	0.172257		0.202187	0.281348		0.602742	0.815118		0.353274	0.658733
			0.162342	0.258345		0.297842	0.451781		0.645603	0.691699		0.786112	0.422944
			0.186517	0.200862		0.274722	0.413688		0.724109	0.607701
			0.135685	0.193189		0.234366	0.376884		0.643705	0.582209
			0.185337	0.213947		0.261677	0.391118		0.663201	0.945201
						0.323799	0.446782		0.432701	0.848702
						0.271112	0.361799		0.463112	1.02349
						0.338603	0.485103		0.501663	0.543711
						0.234911	0.302188		0.642688	0.631844
						0.255124	0.472118
						0.312552	0.324116
						0.285998	0.345944
						0.223877	0.422638
						0.263061	0.324803

## Sheet: Fig.3H
47 C			48 C			49 C			50 C			51 C
WT	KO		WT	KO		WT	KO		WT	KO		WT	KO
0.583412	0.621117		0.824612	1.39861		0.046944	0.055214		0.357221	0.424118		0.186221	0.401488
0.353611	0.362238		0.701188	1.01024		0.053563	0.047892		0.323118	0.659488		0.241118	0.224592
0.526208	0.504701		1.15449	1.5346		0.044488	0.052771		0.405603	0.538199		0.174771	0.371117
0.624118	0.548199		0.945201	0.927199		0.038189	0.059438		0.294644	0.472701		0.295603	0.273944
0.748603	0.752614		0.553644	1.3027		0.050187	0.051327		0.326274	0.304238		0.153274	0.324201
0.421701	0.401944		1.05873	1.25559		0.039545	0.046733		0.339112	0.448592		0.229112	0.243274
0.455221	0.713361		0.986121	1.62849		0.042071	0.056612		0.468701	0.472117		0.312488	0.289771
0.682279	0.338592		0.748701	0.903744		0.056811	0.054703		0.335188	0.411771		0.204592	0.365614
0.779109	0.844488		0.595274	1.05424		0.044941	0.049166		0.345592	0.622612		0.269733	0.256238
			0.867592	1.55911		0.035362	0.058941		0.443109	0.594603		0.141644	0.356733
			0.904603	0.994771		0.048124	0.053483		0.368733	0.356944		0.236199	0.295112
			1.02336	1.11436		0.049471	0.059207		0.348199	0.567614		0.213944	0.378614
			0.839118	1.45212		0.046122	0.050284		0.305771	0.523201		0.274614	0.267701
						0.052767	0.057326		0.481488	0.387744		0.191701	0.235744
									0.379614	0.474112		0.256109	0.301603
									0.352609	0.458733		0.248733	0.289118
									0.468112	0.566121		0.228121	0.372121

## Sheet: Fig.4N
WT	KO
45.3	10.8
38.6	7.4
33.5	14.5
39.2	9.5
41.8	12.6
29.6	13.1
43.2	17.2
30.6	12.9

## Sheet: Fig.5A
	WT						Gsdme S/S						Gsdme S/S FR						Gsdme S/S MR
0 day	0.6181	0.61834	0.61034	0.6395	0.63913	0.60134	0.561834	0.602834	0.593934	0.553284	0.5982	0.608203	0.58293	0.587123	0.543924	0.572942	0.57194	0.602384	0.59281	0.581274	0.59832	0.59283	0.603921	0.598062
4 day	0.5503	0.5603	0.5703	0.5603	0.5523	0.5483	0.4979	0.4915	0.4819	0.4933	0.4703	0.4911	0.49	0.5	0.49	0.42	0.48402	0.5023	0.5207	0.5302	0.5422	0.5384	0.5213	0.5452
7 day	0.565289	0.550261	0.575223	0.565244	0.505203	0.565208	0.5259	0.4841	0.5345	0.4367	0.4978	0.4397	0.5001	0.4901	0.4873	0.4285	0.4916	0.4392	0.5489	0.5407	0.5469	0.54345	0.5222	0.5573
14 day	0.640257	0.625	0.645214	0.660254	0.65525	0.600213	0.5235	0.5859	0.5573	0.5469	0.5239	0.5878	0.5401	0.5501	0.5101	0.5401	0.5501	0.5675	0.6229	0.6051	0.6359	0.6017	0.6263	0.6031

[truncated: 57 more sheets: Fig.5C, Fig.5D, Fig.5E, Fig.5F, Fig.5G, Fig.6C, Fig.6D, Fig.7D, Fig.7E, Fig.7F, Fig.7G, Fig.7H, Fig.7I, Fig.8C, Fig.8D, Fig.8G, Fig.8H, Fig.8I, Fig.8J, Fig.8K …]
